# Supplementary material for: Enhanced Adhesion of Synthetic Discs with Micro-Patterned Margins
Source: Biomimetics (Basel). 2022 Nov 18;7(4):202. doi: 10.3390/biomimetics7040202 (PMC9680415; doi:10.3390/biomimetics7040202)
Supplement: Supplementary file 1 [file biomimetics-07-00202-s001.zip]

Archive with 1 entries (1 files):
- Migration process of liquid film in a single hierarchical microstructure unit.mp4
